# Supplementary material for: Oxidative Stability of Phytosterols in Camellia Seed Oil During Heating: The Impact of Different Antioxidants
Source: Foods. 2025 Jun 28;14(13):2297. doi: 10.3390/foods14132297 (PMC12249176; doi:10.3390/foods14132297)
Supplement: Supplementary file 1 [file foods-14-02297-s001.zip]

Archive with 1 entries (1 files):
- foods-3711208-supplementary.pdf
